# Supplementary material for: Prenylation of Flavanones by an Aromatic Prenyltransferase from Fusarium globosum
Source: Molecules. 2025 Mar 31;30(7):1558. doi: 10.3390/molecules30071558 (PMC11990136; doi:10.3390/molecules30071558)
Supplement: Supplementary file 1 [file molecules-30-01558-s001.zip]

Archive with 1 entries (1 files):
- molecules-3539534-supplementary.pdf
